# Supplementary material for: Zebrafish models for congenital disorders of glycosylation (CDG): a systematic review
Source: Orphanet J Rare Dis. 2025 Sep 24;20:484. doi: 10.1186/s13023-025-04016-4 (PMC12462111; doi:10.1186/s13023-025-04016-4)
Supplement: Supplementary file 1 — Supplementary Material 1 [file 13023_2025_4016_MOESM1_ESM.xlsx]

## Sheet: Models
Added or result	Disease	Human gene	Protein function	Glycosylation type	Animal gene (% homology)	Type model	Cite	Patient phenotype	Model phenotype	Metabolic results	Development stage	Case report/ only model	Treatments	Journal	Country of model	DOI
R	Saul–Wilson syndrome	COG4	SNARE-pin assembly and Golgi-to-ER retrograde transport	Multiple glycosylation	cog4 (71,3%)	CRISPR/Cas9	Ferreira et al., 2018	Skeletal dysplasia, short stature and craniofacial features, defects in the nervous system development, psychomotor retardation, dysmorphic features, hypotonia, coagulation disorders, and immunodeficiency	Craniofacial defects included smaller jaw, ears and eyes and skeletal abnormalities like disorganized chondrocites. Inner ear malformation, reduced hair cells and impaired auditory response.	NA	5dpf	Case report	NA	American Journal of Human Genetics	USA	doi: 10.1016/j.ajhg.2018.09.003
A	Saul–Wilson syndrome	COG4	SNARE-pin assembly and Golgi-to-ER retrograde transport	Multiple glycosylation	cog4 (71,3%)	CRISPR/Cas9 (Ferreira et al., 2018)	Clement et al., 2019	defects in the nervous system development, psychomotor retardation, dysmorphic features, hypotonia, coagulation disorders, and immunodeficiency	Inner ear malformation inclued reduced size, reduced hair cells, delayed formation of semicircular canal pillars, and impaired secretion of extracellular matrix components.	NA	5dpf	Only model	NA	Mechanisms of Development	USA	doi: 10.1016/j.mod.2018.09.003
A	Saul–Wilson syndrome	COG4	SNARE-pin assembly and Golgi-to-ER retrograde transport	Multiple glycosylation	cog4 (71,3%)	mRNA injected COG4p.G516R	Xia et al., 2021	defects in the nervous system development, psychomotor retardation, dysmorphic features, hypotonia, coagulation disorders, and immunodeficiency	Reduction in body size at 3 and 6 dpf, reduced fin development, and cyclopia. Malformations in Meckel’s cartilage characterized by disrupted chondrocyte stacking and elongation.	NA	6dpf	Only model	LGK974, an inhibitor of Wnt signaling, corrects the shortened body length at low concentrations but amplifies it at slightly higher concentrations.	Frontiers in Cell and Developmental Biology	USA	doi: 10.3389/fcell.2021.720688
A	NANS-CDG	NANS	converts N-acetylmannosamine-6-phosphate (ManNAc-6-P) to N-acetylneuraminic acid-9-phosphate (NeuNAc-9-P)	Multiple glycosylation	nansa (78,6%)	morpholino (splicing block)	van Karnebeek et al 2016	Global developmental delay with infantile onset, intellectual disability, skeletal dysplasia, and short stature. Skeletal findings include flat vertebral bodies with irregular vertebral plates, irregular and flared metaphyses with vertical striations, small and irregular epiphyses, premature carpal ossification and small carpal bones.	Small head, pericardial edema, and skeletal developmental anomalies. The head region exhibits a complex phenotype, including hypoplastic or absent Meckel's cartilage, absence of the basihyal, a shortened and abnormal ethmoid plate, trabecula, parachordal, and palatoquadrate, as well as the absence of ceratobranchial structures.	NA	6dpf	Case report	add Sialic acid with partial rescue of the skeletal phenotype	Nature Genetics	Canada	doi: 10.1038/ng.3578
A	GMPPB-CDG or GMPPB-CMD	GMPPB	Catalyzes the formation of GDP-mannose	Multiple glycosylation	gmppb (81.4%)	morpholino (splicing block)	Carss et al. 2013	congenital muscular dystrophy associated with brain anomalies, eye malformations, and profound intellectual disability. include increased muscle tone, microcephaly, cleft palate, feeding difficulties, severe muscle weakness, sensorineural hearing loss, cerebellar hypoplasia, ataxia, and retinal dysfunction	Shorter body lenght and often had bent tails at 48hpf. Additional phenotypes included hypopigmentation, microphthalmia, hydrocephalus, reduced motility, and disordered, sparse muscle fibers.	reduction in glycosylation of α-distroglycan	48hpf	Case report	NA	American Journal of Human Genetics	The Netherlans	doi: 10.1016/j.ajhg.2013.05.009
R	GMPPB-CDG or GMPPB-CMD	GMPPB	Catalyzes the formation of GDP-mannose	Multiple glycosylation	gmppb (81.4%)	morpholino	Liu et al., 2021	congenital muscular dystrophy associated with brain anomalies, eye malformations, and profound intellectual disability. include increased muscle tone, microcephaly, cleft palate, feeding difficulties, severe muscle weakness, sensorineural hearing loss, cerebellar hypoplasia, ataxia, and retinal dysfunction	Sparse and disordered muscle fibers, decreased of motor ability (reduced moving distance and moving speed) and neuronal cells was decreased or short CaP axons.	NA	48hpf	Case report	NA	Molecular Biomedicine	China	doi: 10.1186/s43556-021-00027-2
R	Leukocyte adhesion deficiency II or SLC35C1-CDG	SLC35C1	transmembrane proteins that function as nucleotide sugar transporters Fucose metabolism pathway	Multiple glycosylation	gmds (82%)	srn mutants	Song et al., 2010	infancy or early childhood and are primarily characterized by a compromised immune system, short stature, cognitive impairment, and rare blood type called Bombay blood type.	Bent tail and malformation of the hindbrain at 48hpf. increased of neurogenesis and neuronal cell death, decreased gliogenesis, abnormal neuronal patterning, abnormal axon arborization, and disrupted neuromuscular and central nervous system (CNS) synaptic connectivity.	protein fucosylation is reduced in the CNS and other tissues	72hpf	Only model	Supplementation with GDP-fucose rescues slytherin phenotypes	PLoS ONE	USA	doi: 10.1371/journal.pone.0013743
A	TRAPPC11-CDG	TRAPPC11	The TRAPP complex tethers ER-derived vesicles to the cis-Golgi	Multiple glycosylation	trappc11	foigr mutants	Charles DeRossi et al., 2016	limb-girdle muscular dystrophy characterized by proximal muscle weakness with childhood onset, resulting in gait abnormalities and scapular winging. Serum creatine kinase is increased. A subset of patients may show a hyperkinetic movement disorder with chorea, ataxia, or dystonia and global developmental delay.	fatty liver disease in zebrafish. Fagmented and vesiculated Golgi in 90% of hepatocytes at 5 dpf and distended and vesiculated ER morphologies.	Reduction of N-glycan	5dpf	Only model	NA	Molecular Biology of the Cell	USA	doi: 10.1091/mbc.E15-08-0557
R	MPI-CDG	MPI	Synthesis of the GDP-mannose and dolichol-phosphate-mannose	N-glycosylation	mpi (62,3%)	morpholino (translation block)	Chu et al., 2013	defects in the nervous system development, psychomotor retardation, dysmorphic features, hypotonia, coagulation disorders, and immunodeficiency	High mortality, microphtalmia, slight tail curvature, abnormally shaped jaw, small liver, reduced forebrain size and under utilization of yolk at 48hpf.	decrease in the global levels of N-linked sugar moieties.	4dpf	Only model	mannose provided just after fertilization effectively rescues the morphological and biochemical defects caused by Mpi deficiency	Disease model and mechanisms	USA	doi: 10.1242/dmm.010116
A	MPI-CDG	MPI	Synthesis of the GDP-mannose and dolichol-phosphate-mannose	N-glycosylation	mpi (62,3%)	morpholino (translation block) (Chu et al., 2013) and TALEN	Shtraizent et al., 2017	defects in the nervous system development, psychomotor retardation, dysmorphic features, hypotonia, coagulation disorders, and immunodeficiency	reduced body size and small head, liver and intestine, increased lethality associated with mpi mutation in TALEN at 13dpf. Increased of apoptosis	NA	4dpf	Only model	6-diazo-5-oxo-L-norleucine (DON), a known chemical inhibitor of the first step of the HBP, remarkably rescued the morphological phenotype of mpi morphants at 4 dpf	eLife	USA	doi: 10.7554/eLife.22477
R	PMM2-CDG	PMM2	Synthesis of the GDP-mannose and dolichol-phosphate-mannose	N-glycosylation	pmm2 (69,7%)	morpholino (translation and splicing block)	Cline et al., 2012	defects in the nervous system development, psychomotor retardation, dysmorphic features, hypotonia, coagulation disorders, and immunodeficiency	Alterations in craniofacial cartilage development, such as malformations in Meckel's cartilage, ceratohyal, and palatoquadrate, and changes in chondrocyte morphology. Decreased of spontaneous movement and response to touch at 3dpf. Increased motoneuron development and abnormal spinal cord organization.	Global suppression of N-linked glycosylation, lipid-linked oligosaccharide levels were supressed and accumulation of mannose-6-phosphate	3dpf	Only model	NA	Molecular Biology of the Cell	USA	doi: 10.1091/mbc.E12-05-0411
R	PMM2-CDG	PMM2	Synthesis of the GDP-mannose and dolichol-phosphate-mannose	N-glycosylation	pmm2 (69,7%)	ENU knockout (ID: ZDB-ALT-090520-14/ it768)	Mukaigasa et al., 2018	defects in the nervous system development, psychomotor retardation, dysmorphic features, hypotonia, coagulation disorders, and immunodeficiency	Lifespan of 2 weeks after fertilization. Up-Regulation of Physiological ER Stress in the Liver.	N-linked oligosaccharides was reduced and free oligosaccharide levels were increased at 5dpf and abnormal-type N-glycans were accumulated	5dpf	Only model	the ER stress in mutant larvae was attenuated following treatment with the Nrf2 activator sulforaphane, suggesting that the pathological conditions of ER stress-associated diseases may be improved by taking Nrf2-activating foods.	Proceedings of the National Academy of Sciences (PNAS)	Japan	doi: 10.1073/pnas.1714056115
R	PMM2-CDG	PMM2	Synthesis of the GDP-mannose and dolichol-phosphate-mannose	N-glycosylation	pmm2 (69,7%)	ENU knockout (ID: ZDB-ALT-130411-138/ sa10150)	Klaver EJ et al., 2021	defects in the nervous system development, psychomotor retardation, dysmorphic features, hypotonia, coagulation disorders, and immunodeficiency	Lifespan of 2 weeks after fertilization. Craniofacial defects, Meckel’s and ceratohyal cartilages shorter and misshapen with altered chondrocyte morphology. Progressive motility defects and immature synapses in many secondary motor neurons.	several truncated N-glycan structures.	14dpf	Only model	Sulforaphane treatment does not improve cartilage phenotypes and , injection of a pan-reactive proconvertase inhibitor (PCI) into the hearts of 5 dpf pmm2m/m embryos significantly improved cartilage morphology in 64% of the embryos analyzed.	JCI Insight	USA	doi: 10.1172/jci.insight.153474.
R	PMM2-CDG	PMM2	Synthesis of the GDP-mannose and dolichol-phosphate-mannose	N-glycosylation	pmm2 (69,7%)	MPI inhibitor	Sharma et al., 2011	defects in the nervous system development, psychomotor retardation, dysmorphic features, hypotonia, coagulation disorders, and immunodeficiency	NA	show that MLS0315771 increases mannose metabolic flux toward glycosylation in zebrafish embryos.	2dpf	Cell model	NA	Journal of biological chemistry	USA	doi: 10.1074/jbc.M111.285502
A	TUSC3-CDG / MAGT1-CDG	TUSC3 / MAGT1	Component of the N-oligosaccharyl transferase	N-glycosylation	tusc3 (92,3%) / magt1 (80,2%)	morpholino (translation and splice block)	Zhou and Clapham, 2009	developmental delay, impaired intellectual development, and mild facial dysmorphism, One patient had behavioral abnormalities and the other had hepatomegaly; neither had recurrent infections or an immunologic phenotype	High mortality and profound developmental abnormalities with lack of important structures.	NA	1dpf	Cell model	NA	Proceedings of the National Academy of Sciences (PNAS)	USA	doi: 10.1073pnas.0908332106
R	MAGT1-CDG	MAGT1	converting oligomannose N-glycans into hybrid and complex N-glycans	N-glycosylation	magt1 (80,2%)	CRISPR/Cas9	Hall et al., 2023	developmental delay, impaired intellectual development, and mild facial dysmorphism, One patient had behavioral abnormalities and the other had hepatomegaly; neither had recurrent infections or an immunologic phenotype	High mortality in first 24 hpf. Impared motor and sensory functions, not response to stimulli touch and swimming less. Disorganized skeletal muscle fibers and reduced heart beat.	higher amounts of oligomannose N-glycans and lower levels of complex N-glycans	4dpf	Only model	NA	Current Issues in Molecular Biology	USA	doi: 10.3390/cimb45110575
A	FUT8-CDG	FUT8	α-1,6-fucosyltransferase, determine the terminal structure of glycans	N-glycosylation	fut8 (80,4%)	morpholino (splicing block)	Seth et al., 2010	characterized by poor growth, failure to thrive, hypotonia, skeletal anomalies, and delayed psychomotor development with intellectual disability.	Mild cyclopiam or smaller eyes, U-shaped somites, lack of jaw cartilage and curved body at 48hpf. Disorganized motor neurons and loss of axonal projections.	protein fucosylation is reduced	5dpf	Only model	NA	DEVELOPMENTAL DYNAMICS	USA	doi: 10.1002/dvdy.22475
A	FUT8-CDG	FUT8	α-1,6-fucosyltransferase, determine the terminal structure of glycans	N-glycosylation	fut8 (80,4%)	morpholino	Hayashiji et al., 2022	characterized by poor growth, failure to thrive, hypotonia, skeletal anomalies, and delayed psychomotor development with intellectual disability.	Small body size, abnormal skeletal muscle structure with dirupted myosepta binding sites and curvature of the spine.	protein fucosylation is reduced	2dpf	Only model	NA	Cells	Japan	doi: 10.3390/cells12010144
R	SLC10A7-CDG	SLC10A7	involved in the regulation of calcium and manganese homeostasis in the endoplasmic reticulum	N-glycosylation	slc10a7 (75,6%)	morpholino	Ashikov et al., 2018	isproportionate short stature, defective tooth enamel formation, and skeletal dysplasia with severe scoliosis in some patients. Variable features include facial dysmorphism, hearing impairment, and mildly impaired intellectual development.	Edema in the whole body, reduced head, eyes and curled body. Alterations in craniofacial cartilage development, reduccion of Meckel's cartilage and absence of ceratohyal. Reduced mineralization of major structures.	NA	6dpf	Case report	NA	Human Molecular Genetics	Canada	doi: 10.1093/hmg/ddy213
A	DHDDS-CDG	DHDDS	Catalyzes cis-prenyl chain elongation to produce the polyprenyl backbone of dolichol	N-glycosylation	dhdds (69%)	morpholino	Züchner et al., 2011	Renital dystrophy, night vision blindness and loss of midperipheral visual field	Normal appearence and behaviour. Loss of vision and failed to respond to light-off. Photoreceptor outer segments short or completely missing.	NA	4dpf	Case report	NA	American Journal of Human Genetics	USA	doi: 10.1016/j.ajhg.2011.01.001.
A	DHDDS-CDG	DHDDS	Catalyzes cis-prenyl chain elongation to produce the polyprenyl backbone of dolichol	N-glycosylation	dhdds (69%)	morpholino (splicing block)	Prince et al., 2015	Renital dystrophy, night vision blindness and loss of midperipheral visual field	Ultrastructural analysis of the eye revealed that the photoreceptor layers showed a reduction in the number of mitochondria, which also exhibited abnormal shapes. The iridophore layer was absent, and the retinal pigment epithelium layer was less robust.	NA	104hpf	Only model	NA	American International Journal of Biology	USA	https://www.researchgate.net/publication/317150139_Ultrastructural_Analysis_of_Zebra_Fish_Daniorerio_DHDDS_Retinitis_Pigmentosa_Disease_Model_Functionally_Links_DHDDS_to_Mitochondrial_and_Membrane_Dysfunction
A	DPMS-CDG	DPMS	Transfers mannose from GDP-mannose to dolichol monophosphate to form dolichol phosphate mannose	N-glycosylation	dpm1 (78%)	morpholino (translation and splicing block)	Marchese et al., 2016	features consistent with a dystroglycanopathy and congenital muscular dystrophy, including O-mannosylation defect, camptodactyly, elevated creatine kinase, motor delay and dystrophic changes on muscel biopsy.	dpm1: 40% lethality, severe developmental delays, reduced muscle birefringence, and impaired coiling and touch responses. dpm2: 25% lethality, moderate abnormality rates, intermediate muscle birefringence, and altered responses, but no significant morphological defects.abnormal muscle morphology with thinner and scattered fibers,dpm3: 50% abnormal embryos with ventral curvature, yolk abnormalitie…	hypoglycosylated α-distroglycan in muscle fibers	48hpf	Only model	NA	Biochemical and Biophysical Research Communications	Italy	doi: 10.1016/j.bbrc.2016.06.033
R	TMEM165-CDG	TMEM165	Suggested terminal Golgi glycosylation	N-glycosylation	tmem165 (72,8%)	morpholino (translation and splicing block)	Bammens et al., 2015	Affected individuals show psychomotor retardation and growth retardation, and most have short stature. Other features include dysmorphism, hypotonia, eye abnormalities, acquired microcephaly, hepatomegaly, and skeletal dysplasia.	Alterations in craniofacial cartilage development, such as malformations in Meckel's cartilage, ceratohyal, and palatoquadrate, and changes in chondrocyte morphology. Shorter body lenght.	altered N-linked glycan abundance	4 dpf	Only model	NA	Glycobiology	USA	doi: 10.1093/glycob/cwv009
A	MGAT5A-CDG	MGAT5A	Catalyzes the addition of N-acetylglucosamine (GlcNAc) in beta 1-6 linkage to the alpha-linked mannose of biantennary N-linked oligosaccharides	N-glycosylation	mgat5 (87,2%)	CRISPR/Cas9	Pei et al., 2016	It is characterized by facial dysmorphism, stereotypic hand movements, seizures, developmental delay, and a bleeding tendency due to diminished platelet aggregation. The disease results in under-glycosylated serum glycoproteins and manifests with defects in nervous system development, psychomotor retardation, dysmorphic features, hypotonia, coagulation disorders, and immunodeficiency.	inhibition of the N-glycosylation pathway by mutations also enhanced the regeneration of lateral line axon and caudal fins	NA	5dpf	Only model	NA	Cell Regeneration	USA	doi: 10.1186/s13619-016-0031-5
A	B4GALT1-CDG	B4GALT1	Biosynthesis of different glycoconjugates and saccharide structures	N-glycosylation	b4galt1 (53,9%)	morpholino (translation and splice block)	Machingo et al., 2006	B4GALT1-CDG is characterized by macrocephaly, Dandy-Walker malformation, and coagulation anomalies due to mutations in the B4GALT1 gene. This disorder results in under-glycosylated serum glycoproteins, leading to various clinical features like nervous system defects, psychomotor retardation, and immunodeficiency.	important defects in correct early development caused truncated anterior-posterior axes, elongated somites, and head mesenchyme defects. Potentially impairing cell migration. These findings highlight the importance of β4GalT1 in regulating extracellular matrix interactions necessary for proper cell movements in early development.	Laminin is improperly galactosylated	16-somites	Only model	NA	Developmental Biology	USA	doi: 10.1016/j.ydbio.2006.05.024
A	Polycystic liver disease	PRKCSH	alpha-1,3-linked glucose residues from the Glc2Man9GlcNAc2 oligosaccharide precursor of immature glycoproteins	N-glycosylation	prkcsh (61,6%)	morpholino	Tietz Bogert et al., 2013	overgrowth of biliary epithelium and supportive connective tissue, resulting in multiple liver cysts	Body curvature and presence or multiple cyst in livers at 4dpf.	NA	4dpf	Only model	Treatment with pasireotide inhibited hepatic cystogenesis and treatment with 4-PBA reversed ER abnormalities	Zebrafish	USA	doi: 10.1089/zeb.2012.0825
A	POMT1-CMD	POMT1	Protein O-mannosyltransferase 1, catalyzes the addition of an O-linked mannose to α-DG starting the assembly of the functional glycan as the protein is translated in the ER	O-glycosylation	pomt1 (67,1%)	ENU Knockout (NM_001048067: c.1911T>A)	Karas et al., 2024	congenital muscular dystrophy associated with intellectual disability and mild structural brain abnormalities	Heterozygous lifespan of 40 dpf, reduced body lenght, delayed in developmental of fins and severe muscle defects. Photoreceptor of eye are degenerated. Motility defects with reductions in distance traveled, velocity, and acceleration.	Both Pomt1 and α-DG glycosylation are absent at 5 dpf in KOKO larvae obtained from KO mothers crossed with Het fathers	5dpf	Only model	NA	Human Molecular Genetics	USA	doi: 10.1093/hmg/ddae006
A	DAG1-CDG	DAG1	Links the extracellular matrix and the cytoskeleton in the skeletal muscle	O-glycosylation	dag1 (62,2%)	morpholino	Parsons et al., 2002	muscular dystrophy showing onset in early childhood, and associated with intellectual disability without structural brain anomalies.	Developmental delay, characterized by a hooked tail and smaller tail fin folds, curved body and dystrophic features. Uncoordinated movement. Loss of muscle integrity, and alterations in sarcomere and sarcoplasmic reticulum structures.	myosepta and various other regions (Fig. 2C,G). By contrast, dystroglycan MO-injected embryos completely lacked dystroglyca	48hpf	Only model	NA	Development	UK	doi: 10.1242/dev.129.14.3505
R	B3GALNT2-CMD	B3GALNT2	Transfers N-acetyl galactosamine in a β-1,3 linkage to N-acetyl glucosamine	O-glycosylation	b3galnt2 (53% )	morpholino (translation and splice block)	Stevens et al. 2013	congenital muscular dystrophy, important ocular abnormalities, severe hypotonia and seizures.	Showed curved body, mild retinal degeneration, and severely impaired motility.	reduced functional glycosylation of α-Distroglycan.	48hpf	Case report	NA	American Journal of Human Genetics	UK	doi: 10.1016/j.ajhg.2013.01.016
A	Walker-Warburg syndrome	POMK	Protein O-mannose kinase that specifically mediates phosphorylation at the 6-position of an O-mannose of the trisaccharide to generate phosphorylated O-mannosyl trisaccharide.	O-glycosylation	pomk (52,7%)	morpholino (translation and splice block)	Costanzo et al., 2014	congenital muscular dystrophy associated with cobblestone lissencephaly and other brain anomalies, eye malformations, profound intellectual disability, and death usually in the first years of life. Included diseases are the more severe Walker-Warburg syndrome and the slightly less severe muscle-eye-brain disease.	High mortality at 48-72 hpf. Microcephalia, delayed ocular development, shortened and thicker tail, and U-shaped somites at 24 hpf. Reduced motility, spontaneous movements and unable to swim normally. Muscular weakness.	reduced functional glycosylation of α-Distroglycan.	3dpf	Case report	NA	Human Molecular Genetics	USA	doi: 10.1093/hmg/ddu296
A	Ehlers-Danlos syndrome	B3GALT6	Beta-1,3-galactosyltransferase that transfers galactose from UDP-galactose to substrates with a terminal beta-linked galactose residue.	O-glycosylation	b3galt6 (62,7%)	CRISPR/Cas9	Delbaere et al., 2020	characterized by an aged appearance, developmental delay, short stature, craniofacial disproportion, generalized osteopenia, defective wound healing, hypermobile joints, hypotonic muscles, and loose but elastic skin.	shorter and rounder head, malformed posterior edge of the opercular apparatus. Developmental delay of the head and pectoral and caudal fin endoskeleton, with cartilage elements being absent or in early development and delayed mineralization in all regions of the head, the pectoral and the caudal fin. Malformation of the vertebrae. Reduce of endurance in swimming probe and ultrastructural muscle a…	NA	20dpf	Only model	NA	Frontiers in Cell and Developmental Biology	Belgium	doi:10.3389/fcell.2020.597857
A	Ehlers-Danlos syndrome	B4GALT7	Required for the biosynthesis of the tetrasaccharide linkage region of proteoglycans	O-glycosylation	b4galt7 (62,8%)	morpholino (translation and splice block) and CRISPR/Cas9	Delbaere et al., 2020	characterized by short stature, developmental anomalies of the forearm bones and elbow, and bowing of extremities	Mild developmental delay, short body, microcephalia and bowes pectoral fins. Absent or strongly misshapen craniofacial cartilage and bone structures. Disturbed actin pattern and lack of muscel tone.	the total amount of sulfated glycosaminoglycans is significantly diminished and particularly heparan and chondroitin sulfate proteoglycan levels are greatly reduced.	3dpf	Only model	NA	Matrix Biology	Belgium	doi: 10.1016/j.matbio.2019.12.002
A	Retinitis pigmentosa	POMGNT1	catalyzing the addition of N-acetylglucosamine to O-linked mannose on glycoproteins	O-glycosylation	pomgnt1 (79,6%)	CRISPR/Cas9	Liu et al., 2021	congenital muscular dystrophy, ocular abnormalities, cobblestone lissencephaly, and cerebellar and pontine hypoplasia. Patients present severe congenital myopia, congenital glaucoma, pallor of the optic disks, retinal hypoplasia, intellectual disability, hydrocephalus, abnormal electroencephalograms, generalized muscle weakness and myoclonic jerks.	degeneration of photoreceptor in retina	O-mannosyl glycans absent	6mpf	Only model	NA	Scientific Reports	USA	doi: 10.1038/s41598-020-64752-4
A	Dowling-Degos disease	POFUT1	fucose through an O-glycosidic linkage to a conserved serine or threonine residue found in the consensus sequence	O-glycosylation	pofut1 (67,6%)	morpholino	Li et al., 2013	Affected individuals develop a postpubertal reticulate hyperpigmentation that is progressive and disfiguring, and small hyperkeratotic dark brown papules that affect mainly the flexures and great skin folds.	Melanin distribution in the zebrafish tail and body decreased significantly 72hpf, with melanin protein content reduced by 20-25%	NA	3dpf	Case report	NA	American Journal of Human Genetics	China	doi: 10.1016/j.ajhg.2013.04.022
A	Diastrophic dysplasia	SLC26A2	maintain adequate sulfation of proteoglycans	O-glycosylation	slc26a2 (58%)	morpholino	Liu et al., 2015	steochondrodysplasia with clinical features including dwarfism, spinal deformation, and specific joint abnormalities.	Inner ear malformation otolith patterns, semicircular canal morphology, and lateral neuromast distributions. Insensitive to sound stimulation and imbalanced swimming behaviours.	NA	5dpf	Only model	NA	PLoS ONE	China	doi: 10.1371/journal.pone.0136832
A	PIGK-CDG	PIGK	Mediates GPI anchoring in the endoplasmic reticulum, by replacing a protein's C-terminal GPI attachment signal peptide with a pre-assembled GP	Others	pigk (79,7%)	morpholino	Chen et al., 2021	global developmental delay, intellectual disability, hypotonia, cerebellar ataxia, cerebellar atrophy, delayed motor skills, poor or absent speech, and epilepsy in most patients. Some patients manifest facial dysmorphism.	Deformed heads, small eyes, curly spine and unconsumed yolk sac at 72hpf. Craniofacial abnormalities such a lower jaw size and decrease of the distance between the ceratohyal and Meckel’s cartilage. Death of neural cells and dissappear of axons of primary motor neurons.	NA	3dpf	Case report	NA	Human Genetics	China	doi: 10.1007/s00439-020-02243-2

## Sheet: Query
Database: PubMed
Query	(("Congenital Disorders of Glycosylation" OR "Congenital Glycosylation Disorders" OR "Glycosylation Disorder" OR "Glycosylation Defects" OR "CDG" OR "Congenital Disorder of Glycosylation" OR "Congenital Glycosylation Disorder" OR "Glycosylation Disorders" OR "Glycosylation Defect") AND ("Zebrafish" OR "Danio rerio" OR "zebra fish" OR "danio"))
Database: Web of Science
Query	TS=(("Congenital Disorders of Glycosylation" OR "Congenital Glycosylation Disorders" OR "Glycosylation Disorder" OR "Glycosylation Defects" OR CDG OR "Congenital Disorder of Glycosylation" OR "Congenital Glycosylation Disorder" OR "Glycosylation Disorders" OR "Glycosylation Defect") AND ("Zebrafish" OR "Danio rerio" OR "zebra fish" OR danio))
Database: Scopus
Query	TITLE-ABS-KEY(("Congenital Disorders of Glycosylation" OR "Congenital Glycosylation Disorders" OR "Congenital Disorder of Glycosylation" OR "Congenital Glycosylation Disorder" OR "Glycosylation Disorder" OR "Glycosylation Disorders" OR "Glycosylation Defect" OR "Glycosylation Defects" OR "CDG") AND ("Zebrafish" OR "Danio rerio" OR "zebra fish" OR "danio"))
Date last search	28th November 2024
